# Supplementary material for: The Roles of Gut Microbiome and Plasma Metabolites in the Associations between ABO Blood Groups and Insulin Homeostasis: The Microbiome and Insulin Longitudinal Evaluation Study (MILES)
Source: Metabolites. 2022 Aug 25;12(9):787. doi: 10.3390/metabo12090787 (PMC9505353; doi:10.3390/metabo12090787)
Supplement: Supplementary file 1 [file metabolites-12-00787-s001.zip]

Archive with 1 entries (1 files):
- metabolites-1874217-supplementary.pdf
